# Supplementary material for: Prednisolone Alters Endometrial Decidual Cells and Affects Decidual-Trophoblast Interactions
Source: Front Cell Dev Biol. 2021 Apr 9;9:647496. doi: 10.3389/fcell.2021.647496 (PMC8063028; doi:10.3389/fcell.2021.647496)
Supplement: Supplementary file 2 [file Table_2.xls]

## Sheet: 191009_ellen_cellsfinal
Supplemental Table 2. hESF proteins significantly regulated by prednisolone treatment during decidualization. ^, no value shown when protein detected in only n=2/3 samples.
T: Gene names	T: Protein names	N: Mol. weight [kDa]	N: Unique peptides	N: Unique sequence coverage [%]	Intensity Control		Intensity Case		Fold change	P-value
					Mean	Standard deviation ^	Mean	Standard deviation ^
SRP72	Signal recognition particle subunit SRP72	74.605	6	11.6	24.2625	0.665934	19.8059	0.543981	21.9573	0.001844
SCD	Acyl-CoA desaturase	41.522	1	3.6	18.3163		19.1247		0.571006	0.010663
SPTLC2	Serine palmitoyltransferase 2	62.924	1	2.3	18.9077		19.7221		0.568629	0.00763941
SLC25A3	Phosphate carrier protein, mitochondrial	40.094	13	30.7	25.9557	0.0464896	26.9279	0.393738	0.509725	0.0256289
GNAQ	Guanine nucleotide-binding protein G(q) subunit alpha	42.142	13	37.6	24.2967	0.384855	25.3077	0.259701	0.496199	0.0369479
PSMB8	Proteasome subunit beta type-8	30.354	5	19.9	21.0961		22.1136		0.493958	0.0445195
SNX1	Sorting nexin-1	59.069	4	8.8	19.4253		20.5032	0.0892912	0.473738	0.0346162
ARL8B	ADP-ribosylation factor-like protein 8B	21.539	3	16.1	22.8287	0.463427	23.9123	0.201483	0.471834	0.0386803
ALDH3B1	Aldehyde dehydrogenase family 3 member B1	51.839	4	9.8	18.6806	0.356025	19.7674	0.33445	0.470788	0.0346282
SCRN1	Secernin-1	46.382	5	16.9	21.0834	0.309925	22.238	0.494628	0.449225	0.0489587
COTL1	Coactosin-like protein	15.945	11	65.5	23.8793	0.212521	25.0521	0.472548	0.443572	0.032873
PLP2	Proteolipid protein 2	16.691	2	18.4	22.0909	0.330225	23.3305	0.469961	0.42349	0.037949
PALLD	Palladin	150.56	25	21.8	25.154	0.544366	26.426	0.308882	0.414074	0.0452783
MYCBP2	E3 ubiquitin-protein ligase MYCBP2	513.63	4	1.2	19.2384	0.397663	20.5326		0.407765	0.0379708
ALDH3A2	Fatty aldehyde dehydrogenase	54.847	7	19.2	20.9413	0.407855	22.2516	0.274359	0.403243	0.0196065
MTCH2	Mitochondrial carrier homolog 2	33.331	10	42.6	23.9402	0.442327	25.2934	0.413165	0.391423	0.0341248
ATP1A1	Sodium/potassium-transporting ATPase subunit alpha-1	112.89	33	35.1	24.5636	0.249696	25.9222	0.515759	0.389974	0.0284918
ATP5F1	ATP synthase F(0) complex subunit B1, mitochondrial	28.908	8	27.3	24.0487	0.322233	25.4135	0.381865	0.388286	0.0180992
SCO1	Protein SCO1 homolog, mitochondrial	33.814	1	5.3	20.1691		21.5342	0.116512	0.388221	0.0173816
QPCTL	Glutaminyl-peptide cyclotransferase-like protein	42.924	2	3.7	17.7699		19.1418		0.38639	0.0052931
KANK2	KN motif and ankyrin repeat domain-containing protein 2	91.173	18	26.8	22.1493		23.5416	0.352369	0.380933	0.0337629
TMEM65	Transmembrane protein 65	25.498	2	8.8	17.9894	0.555437	19.3871	0.337919	0.37955	0.0383964
MYOF	Myoferlin	234.71	104	53.3	27.3145	0.442481	28.7141	0.384084	0.379029	0.0278381
PHB2	Prohibitin-2	33.296	17	55.2	25.8284	0.332179	27.2287	0.394887	0.378837	0.0184974
SLC25A11	Mitochondrial 2-oxoglutarate/malate carrier protein	34.061	11	37.6	23.3895	0.327498	24.8048	0.351218	0.37494	0.0140582
CTNNA1	Catenin alpha-1	100.07	32	45.1	23.7069	0.337481	25.1482	0.614128	0.368246	0.0437391
ENAH	Protein enabled homolog	66.509	9	19.3	22.0435	0.109152	23.5032	0.428771	0.363554	0.00954751
RAB8A	Ras-related protein Rab-8A	23.668	5	23.7	21.6977	0.587859	23.1612	0.452376	0.362615	0.0493026
UCHL1	Ubiquitin carboxyl-terminal hydrolase isozyme L1	24.824	8	46.6	22.3703	0.556526	23.8383	0.246407	0.361493	0.0270072
LMOD1	Leiomodin-1	67.029	16	31.3	22.2616	0.242125	23.756	0.483905	0.354931	0.0174562
ATP5A1	ATP synthase subunit alpha, mitochondrial	59.75	29	50.3	26.8858	0.536212	28.3891	0.384392	0.352741	0.032207
NDUFB10	NADH dehydrogenase [ubiquinone] 1 beta subcomplex subunit 10	20.776	8	51.2	21.9302	0.153316	23.4384	0.282488	0.351557	0.00267467
DNAJC10	DnaJ homolog subfamily C member 10	91.079	10	12.6	20.8932	0.411365	22.4028	0.545258	0.351216	0.0353378
HMGCL	Hydroxymethylglutaryl-CoA lyase, mitochondrial	34.36	3	12.3	19.8774		21.3892	0.265863	0.350683	0.034951
COPB2	Coatomer subunit beta	102.49	23	33.7	23.3789	0.519525	24.9049	0.154487	0.347258	0.0163821
MPZL1	Myelin protein zero-like protein 1	29.082	4	17.8	19.5567	0.302389	21.0829		0.347188	0.0393559
RPN1	Dolichyl-diphosphooligosaccharide--protein glycosyltransferase subunit 1	68.569	32	54.2	26.363	0.460654	27.8918	0.607252	0.346573	0.0470381
LSS	Lanosterol synthase	83.308	13	19.7	22.0851	0.525051	23.6286	0.220961	0.343052	0.01859
SNAP23	Synaptosomal-associated protein 23	23.354	3	20.4	18.5153	0.531771	20.0838		0.337163	0.0483248
EEF1A1P5;EEF1A1	Putative elongation factor 1-alpha-like 3;Elongation factor 1-alpha 1	50.184	11	26.2	27.4346	0.52689	29.0144	0.0981541	0.334524	0.0140453
ARL6IP5	PRA1 family protein 3	21.614	4	23.4	21.6133	0.360521	23.1968	0.344704	0.333664	0.0109076
TMED7	Transmembrane emp24 domain-containing protein 7	25.171	7	38.4	22.8358	0.287183	24.4473	0.401363	0.327256	0.00989692
PHB	Prohibitin	29.804	15	56.2	25.2381	0.36599	26.8523	0.479314	0.326632	0.0193419
SDHA	Succinate dehydrogenase [ubiquinone] flavoprotein subunit, mitochondrial	72.691	22	43.2	23.9494	0.218698	25.5818	0.513862	0.322558	0.0144494
VDAC2	Voltage-dependent anion-selective channel protein 2	31.566	15	53.4	24.9546	0.495914	26.6317	0.524975	0.312721	0.0303823
GNAI2	Guanine nucleotide-binding protein G(i) subunit alpha-2	40.45	11	38.3	25.003	0.366627	26.68	0.383885	0.312715	0.0110905
SFXN3	Sideroflexin-3	35.503	15	47	24.7834	0.630131	26.4651	0.578322	0.311722	0.0497852
MPV17	Protein Mpv17	19.733	1	4.5	18.98		20.6634		0.311367	0.0010236
APMAP	Adipocyte plasma membrane-associated protein	46.48	11	27.9	23.7858	0.452539	25.4759	0.624438	0.30989	0.0362343
ANXA2;ANXA2P2	Annexin A2;Putative annexin A2-like protein	38.604	34	70.2	27.8763	0.593007	29.5676	0.615704	0.309635	0.0489046
PTPRA	Receptor-type tyrosine-protein phosphatase alpha	90.718	4	7	18.0726		19.7676	0.224553	0.308857	0.0189221
COL6A3	Collagen alpha-3(VI) chain	343.67	46	17.5	22.6354	0.453467	24.3326	0.478505	0.308384	0.0219472
NAT14	N-acetyltransferase 14	21.65	2	14.6	18.2416	0.198745	19.9515	0.75041	0.305671	0.0356919
ANXA4	Annexin A4	35.882	17	54.2	23.2288	0.709063	24.9518	0.16612	0.302918	0.0286807
APOOL	MICOS complex subunit MIC27	29.159	9	44.8	20.9592	0.60885	22.6824	0.522471	0.30287	0.0384964
AIFM1	Apoptosis-inducing factor 1, mitochondrial	66.9	20	36.7	22.8632	0.20467	24.5889	0.450047	0.302343	0.00783791
GNA11	Guanine nucleotide-binding protein subunit alpha-11	42.123	9	30.4	22.4657	0.304887	24.192	0.229282	0.302216	0.00306105
SH3D19	SH3 domain-containing protein 19	86.524	3	3.5	17.999	0.32462	19.7391		0.299336	0.0199365
DKC1	H/ACA ribonucleoprotein complex subunit 4	57.673	5	14.4	20.6071		22.353		0.298135	0.0181001
NACA	Nascent polypeptide-associated complex subunit alpha, muscle-specific form;Nascent polypeptide-associated complex subunit alpha	205.42	5	2.7	22.0863	0.846102	23.8404	0.154595	0.296458	0.044827
NT5E	5-nucleotidase	63.367	21	37.3	23.9309	0.614148	25.6952	0.271607	0.294359	0.020549
NDUFS7	NADH dehydrogenase [ubiquinone] iron-sulfur protein 7, mitochondrial	23.563	2	10.8	19.8368	0.728379	21.6078	0.451614	0.292995	0.043137
YTHDF3;YTHDF1;YTHDF2	YTH domain-containing family protein 3;YTH domain-containing family protein 1;YTH domain-containing family protein 2	63.86	4	7.9	19.4851		21.2565		0.292945	0.00334272
EIF3M	Eukaryotic translation initiation factor 3 subunit M	42.502	6	18.4	18.7448		20.523	0.390168	0.291563	0.0196771
ANXA6	Annexin A6	75.872	46	64.2	26.2674	0.732885	28.0475	0.531935	0.291179	0.0498299
DHRS7	Dehydrogenase/reductase SDR family member 7	38.298	4	12.1	21.2895	0.629832	23.0696	0.600592	0.291165	0.0444416
ILVBL	Acetolactate synthase-like protein	67.867	8	19.6	21.4939		23.2759	0.545646	0.290778	0.0403478
COL4A1	Collagen alpha-1(IV) chain;Arresten	160.61	5	5.5	20.5263	0.353975	22.3114	0.212653	0.290162	0.0036251
NCL	Nucleolin	76.613	27	30.7	24.8384	0.917673	26.6507	0.0777482	0.284741	0.0496718
GCLC	Glutamate--cysteine ligase catalytic subunit	72.765	2	5	17.4152		19.2432	0.347881	0.281655	0.0123044
EMC1	ER membrane protein complex subunit 1	111.76	14	17.4	20.8145	0.354217	22.6428	0.860483	0.281596	0.0498862
MYADM	Myeloid-associated differentiation marker	35.273	3	15.8	22.0752		23.9094	0.434676	0.280449	0.0469537
SLC25A1	Tricarboxylate transport protein, mitochondrial	34.012	12	34.7	23.4471	0.242727	25.2843	0.421978	0.279857	0.00593567
UQCRC2	Cytochrome b-c1 complex subunit 2, mitochondrial	48.442	14	35.3	23.3016	0.700274	25.1423	0.557936	0.279184	0.0437885
TOP2B;TOP2A	DNA topoisomerase 2-beta;DNA topoisomerase 2-alpha	183.26	3	2.1	16.9576		18.8088		0.27715	0.0236385
TMEM43	Transmembrane protein 43	44.875	21	50	24.4452	0.581878	26.3203	0.258832	0.272602	0.0141013
SLC25A6	ADP/ATP translocase 3;ADP/ATP translocase 3, N-terminally processed	32.866	3	7.4	24.8553	0.416862	26.7729	0.57798	0.264705	0.019016
GNAI1	Guanine nucleotide-binding protein G(i) subunit alpha-1	40.361	4	16.4	21.4185	0.925777	23.3581	0.182986	0.260687	0.0438208
PGRMC2	Membrane-associated progesterone receptor component 2	23.818	9	30	23.4251	0.624319	25.3654	0.696839	0.260562	0.0426963
MCU	Calcium uniporter protein, mitochondrial	39.866	7	25.4	21.318	0.498994	23.275	0.777366	0.257574	0.0400977
OPA1	Dynamin-like 120 kDa protein, mitochondrial;Dynamin-like 120 kDa protein, form S1	111.63	22	29.6	21.9153	0.705662	23.8785	0.369784	0.256447	0.0252348
ACTC1;ACTA1	Actin, alpha cardiac muscle 1;Actin, alpha skeletal muscle	42.019	0	0	26.9347	0.459483	28.9058	0.622803	0.255069	0.0227258
SLC12A4	Solute carrier family 12 member 4	120.65	2	2.9	18.1617	0.219386	20.1354	0.690181	0.254596	0.0182385
RPN2	Dolichyl-diphosphooligosaccharide--protein glycosyltransferase subunit 2	69.283	16	31.2	24.1612	0.588827	26.1495	0.440463	0.252027	0.0187159
ATP5C1	ATP synthase subunit gamma, mitochondrial	32.996	8	27.2	23.5865	0.834549	25.6135	0.508753	0.245375	0.0426914
NDUFS2	NADH dehydrogenase [ubiquinone] iron-sulfur protein 2, mitochondrial	52.545	12	29.6	21.4556	0.811355	23.5099	0.431223	0.240757	0.0341169
VDAC1	Voltage-dependent anion-selective channel protein 1	30.772	19	76	25.2546	0.516989	27.3118	0.290775	0.240284	0.00801604
GLUD1	Glutamate dehydrogenase 1, mitochondrial	61.397	9	21.1	25.1752	1.02351	27.2562	0.220055	0.236351	0.048257
SCRIB	Protein scribble homolog	174.88	1	0.9	16.8205		18.905	0.252287	0.235766	0.0141583
CTNND1	Catenin delta-1	108.17	19	24.9	22.0542	0.318508	24.1429	0.979618	0.235094	0.0455837
HYOU1	Hypoxia up-regulated protein 1	111.33	28	30.1	22.9098	0.539801	25.0052	0.496184	0.234	0.0155844
GNB2	Guanine nucleotide-binding protein G(I)/G(S)/G(T) subunit beta-2	37.331	3	9.4	23.7188	0.529968	25.83	0.283661	0.231456	0.00766726
EPB41L2	Band 4.1-like protein 2	112.59	7	11.7	20.1535	1.02977	22.2785	0.312101	0.229257	0.0491711
RTN4	Reticulon-4	129.93	8	12.7	23.499	0.182843	25.6279	0.464162	0.228626	0.00380041
ACSL3	Long-chain-fatty-acid--CoA ligase 3	80.419	11	21.7	21.5873	0.410802	23.7173	0.486261	0.228461	0.00909055
BAX	Apoptosis regulator BAX	21.184	2	17.2	16.9777	1.02486	19.122	0.213218	0.226201	0.0442568
RPS25	40S ribosomal protein S25	13.742	7	47.2	20.8094	0.810414	22.9613	0.685951	0.22501	0.0456352
FLOT1	Flotillin-1	47.355	14	36.3	21.0821	0.450014	23.2504	0.447672	0.222479	0.00845688
ANO6	Anoctamin-6	106.16	7	8.6	19.4076	0.417147	21.5837	0.394423	0.221273	0.0058448
TFG	Protein TFG	43.447	2	9.8	18.2565		20.4451		0.219355	0.0221881
LNPEP	Leucyl-cystinyl aminopeptidase;Leucyl-cystinyl aminopeptidase, pregnancy serum form	117.35	4	4.2	18.2294	0.491357	20.4182		0.219344	0.0166288
COL6A1	Collagen alpha-1(VI) chain	108.53	11	14.9	21.9218	0.997393	24.118	0.428054	0.218218	0.0458564
RAB1A	Ras-related protein Rab-1A	22.677	6	40.5	23.6547	0.799076	25.8531	0.752214	0.217878	0.0471976
SEC13	Protein SEC13 homolog	35.54	6	32	21.3155	0.823684	23.5211	0.472643	0.216791	0.030369
ACSL4	Long-chain-fatty-acid--CoA ligase 4	79.187	3	5.8	18.502	0.541454	20.7296	0.662774	0.213528	0.021188
SLC25A12	Calcium-binding mitochondrial carrier protein Aralar1	74.761	13	24.2	21.9393	0.678694	24.1829	0.566831	0.211157	0.0229969
TM9SF2	Transmembrane 9 superfamily member 2	75.775	9	14.5	20.9205	0.338601	23.1751	0.503926	0.209559	0.00628985
ATP5J2	ATP synthase subunit f, mitochondrial	10.918	4	42.6	21.9135	0.370451	24.1931	0.350384	0.205955	0.0032017
NDUFS4	NADH dehydrogenase [ubiquinone] iron-sulfur protein 4, mitochondrial	20.108	1	8.6	17.9378		20.2195		0.205645	0.0435793
CYC1	Cytochrome c1, heme protein, mitochondrial	35.422	4	14.2	19.4275		21.7351		0.201989	0.0110731
RHOT1	Mitochondrial Rho GTPase 1	70.783	6	13.3	18.2713	0.66175	20.5941	0.940285	0.199879	0.0460702
MATR3	Matrin-3	94.622	11	15.2	21.132	1.08864	23.4662	0.457104	0.198296	0.0490162
DFNA5	Non-syndromic hearing impairment protein 5	54.554	10	21.2	21.3844	0.452888	23.7227	0.873813	0.197739	0.0283054
ATP5B	ATP synthase subunit beta, mitochondrial	56.559	23	61.1	26.498	0.892848	28.8544	0.518825	0.195278	0.0320627
HTRA2	Serine protease HTRA2, mitochondrial	48.84	2	4.8	18.2853		20.645		0.194838	0.0176506
AP3S1	AP-3 complex subunit sigma-1	21.732	3	17.1	18.2786		20.6496	0.137717	0.193324	0.0366286
SUMF1	Sulfatase-modifying factor 1	40.556	2	7.5	23.0949	0.872362	25.4754	0.26795	0.192053	0.0210402
RRAS	Ras-related protein R-Ras	23.48	8	44	23.7447	0.785125	26.1288	0.204135	0.191559	0.0141893
CTTN	Src substrate cortactin	61.585	14	33.3	20.5499	0.132984	22.9747		0.186247	0.000776462
MRPL11	39S ribosomal protein L11, mitochondrial	20.683	4	32.3	17.4131		19.8599	0.59558	0.183413	0.0494106
SPCS3	Signal peptidase complex subunit 3	20.313	2	11.7	20.8693	1.18728	23.3162	0.302677	0.183404	0.0476212
RTCA	RNA 3-terminal phosphate cyclase	39.336	3	10.1	17.8514		20.2986		0.183369	0.0283661
NIPSNAP3A	Protein NipSnap homolog 3A	28.466	10	48.2	21.859	0.956919	24.3064	0.523798	0.18334	0.0337684
ALDH1A1	Retinal dehydrogenase 1	54.861	30	50.7	25.941	0.87352	28.393	0.457052	0.182751	0.0245076
NDUFV1	NADH dehydrogenase [ubiquinone] flavoprotein 1, mitochondrial	50.817	14	34.7	20.9008	0.581202	23.3792	0.580168	0.179437	0.0129691
GBA	Glucosylceramidase	59.716	10	19.4	21.9634	0.883904	24.4446	0.50612	0.179092	0.026174
PSAP	Prosaposin;Saposin-A;Saposin-B-Val;Saposin-B;Saposin-C;Saposin-D	58.112	6	10.9	19.7602	1.00101	22.2923	0.624422	0.172886	0.0385807
CAV1	Caveolin-1	20.471	8	49.4	24.8053	0.119249	27.3383	0.619932	0.172769	0.00475828
PURA	Transcriptional activator protein Pur-alpha	34.91	7	25.8	21.2635	0.44309	23.8017	0.256905	0.172149	0.00218193
TUBB	Tubulin beta chain	49.67	4	10.8	24.6919	0.878581	27.2471	0.203705	0.170144	0.0160395
AIMP1	Aminoacyl tRNA synthase complex-interacting multifunctional protein 1;Endothelial monocyte-activating polypeptide 2	34.352	7	34.3	20.4107	0.673917	22.9729	0.368372	0.169307	0.00918459
MYH14	Myosin-14	227.87	3	1.2	21.1946		23.7575	0.653758	0.169236	0.0287568
CDK6	Cyclin-dependent kinase 6	36.938	4	16.6	17.9784	0.195532	20.5543		0.167708	0.00735716
RPS26;RPS26P11	40S ribosomal protein S26;Putative 40S ribosomal protein S26-like 1	13.015	4	37.4	21.5756	0.958133	24.1562	0.0802947	0.167178	0.0191779
MFN2	Mitofusin-2	86.401	10	15.2	19.3097	0.683326	21.8918	0.782664	0.166993	0.0245674
DPM1	Dolichol-phosphate mannosyltransferase subunit 1	29.634	6	29.2	19.2623	0.634142	21.8636	0.808631	0.164796	0.0231718
TRPM4	Transient receptor potential cation channel subfamily M member 4	134.3	3	2.8	17.295		19.9143		0.162731	0.0068226
PNPLA6	Neuropathy target esterase	150.95	11	13	19.7202	0.685827	22.3427	0.872309	0.162392	0.0287733
TUBB6	Tubulin beta-6 chain	49.857	5	15.5	22.3126	0.991725	24.9357	0.170207	0.162317	0.0210805
NNMT	Nicotinamide N-methyltransferase	29.574	3	11	19.1242	0.480462	21.7779		0.158915	0.0265112
ESYT1	Extended synaptotagmin-1	122.85	26	29.8	22.2441	0.210338	24.9241	0.899098	0.156041	0.0147969
ERGIC2	Endoplasmic reticulum-Golgi intermediate compartment protein 2	42.548	3	9	17.7551	0.440544	20.4368	0.440433	0.155865	0.0036812
SAMM50	Sorting and assembly machinery component 50 homolog	51.976	12	31.6	20.5783	0.587999	23.2762	0.930279	0.154116	0.0256578
TOLLIP	Toll-interacting protein	30.281	4	18.6	19.4691		22.1843	0.124271	0.152279	0.0330697
TOMM40	Mitochondrial import receptor subunit TOM40 homolog	37.893	5	18.6	19.3211	0.652919	22.0509	0.758477	0.150743	0.0181853
SLC3A2	4F2 cell-surface antigen heavy chain	67.993	15	28.7	21.8312	0.5154	24.5795	0.83321	0.148829	0.0165798
GNPDA1;GNPDA2	Glucosamine-6-phosphate isomerase 1;Glucosamine-6-phosphate isomerase 2	32.668	4	17.6	18.1802		20.9638		0.145226	0.0148929
SYNCRIP	Heterogeneous nuclear ribonucleoprotein Q	69.602	10	19.6	21.0315	0.423702	23.8249	0.177797	0.144246	0.00100561
RAB14	Ras-related protein Rab-14	23.897	13	68.8	21.7953	1.34363	24.6865	0.0247577	0.134789	0.0383054
PAPSS1	Bifunctional 3-phosphoadenosine 5-phosphosulfate synthase 1;Sulfate adenylyltransferase;Adenylyl-sulfate kinase	70.832	3	6.6	17.3736	0.431493	20.3539		0.126715	0.00489925
HRAS	GTPase HRas;GTPase HRas, N-terminally processed	21.298	2	11.1	18.8026	1.19898	21.8043	0.440593	0.124848	0.0292867
FAM213A	Redox-regulatory protein FAM213A	25.764	9	37.6	21.136	0.759682	24.2095	0.450087	0.118783	0.00791353
BCAT2	Branched-chain-amino-acid aminotransferase, mitochondrial	44.287	3	11	17.0111		20.0891		0.118418	0.0301079
NDUFS1	NADH-ubiquinone oxidoreductase 75 kDa subunit, mitochondrial	79.467	22	42.4	21.3632	1.01584	24.4682	0.833717	0.116227	0.0287992
MRPL37	39S ribosomal protein L37, mitochondrial	48.117	4	13.5	18.7337	0.940798	21.8453	0.779361	0.115691	0.0227164
PLIN3	Perilipin-3	47.074	7	26	18.9379	0.926846	22.0495	0.799004	0.115689	0.022837
PXDN	Peroxidasin homolog	165.27	10	9.9	18.3544	0.809427	21.5088	1.21965	0.112313	0.038118
TOR1A	Torsin-1A	37.808	5	17.8	17.9838		21.1589	0.569175	0.110719	0.0226919
NDUFA9	NADH dehydrogenase [ubiquinone] 1 alpha subcomplex subunit 9, mitochondrial	42.509	10	29.2	20.4819	0.741642	23.7355	0.651459	0.104851	0.0095812
PDHB	Pyruvate dehydrogenase E1 component subunit beta, mitochondrial	39.233	10	35.7	21.6328	0.88276	24.9637	0.0520875	0.0993828	0.00597819
VTA1	Vacuolar protein sorting-associated protein VTA1 homolog	33.879	6	25.4	18.4675		21.8266	0.964627	0.0974577	0.0379367
FADS2	Fatty acid desaturase 2	52.259	3	9	17.3231		20.7802		0.0910555	0.0128795
PIGS	GPI transamidase component PIG-S	61.655	7	19.8	17.9933	1.09993	21.4918	1.13405	0.0884772	0.0351261
RAB21	Ras-related protein Rab-21	24.347	5	27.6	18.6009	1.35255	22.1078	0.319898	0.0879611	0.0234099
DNAJB11	DnaJ homolog subfamily B member 11	40.513	7	20.9	19.301	1.10372	22.8121	1.16758	0.0877115	0.036557
C8orf82	UPF0598 protein C8orf82	23.889	2	14.4	17.1864		20.7357	0.755306	0.0854148	0.039657
SLC25A13	Calcium-binding mitochondrial carrier protein Aralar2	74.175	8	17	18.9052	1.0733	22.4593	0.551419	0.0851335	0.0140828
SNRPE	Small nuclear ribonucleoprotein E	10.803	2	29.3	18.2509		21.8275	0.657435	0.0838201	0.0395795
HSD17B11	Estradiol 17-beta-dehydrogenase 11	32.935	8	36.7	18.7988	1.07142	22.5612	0.586537	0.0736919	0.0120996
SLC25A5	ADP/ATP translocase 2;ADP/ATP translocase 2, N-terminally processed	32.852	4	16.1	19.9046	0.914516	23.7106	0.929099	0.0714977	0.0145101
TRIM23	E3 ubiquitin-protein ligase TRIM23	64.066	1	1.7	16.9177		20.8063	0.817508	0.0675135	0.0182348
PTCD3	Pentatricopeptide repeat domain-containing protein 3, mitochondrial	78.549	5	10.4	16.5827		20.5051	0.451293	0.0659492	0.011559
PON2	Serum paraoxonase/arylesterase 2	39.38	3	11	17.9384	1.22933	21.9483	1.45482	0.0620709	0.040846
SSR3	Translocon-associated protein subunit gamma	21.08	2	9.7	18.5725	2.03793	22.9909	0.425899	0.0467636	0.0398896
TSFM	Elongation factor Ts, mitochondrial	35.39	2	13.5	16.2464		20.7043		0.0455041	0.0446817
CAV2	Caveolin-2	18.291	2	17.3	16.3102		22.1363		0.0176261	0.00175158
