# Supplementary material for: Prednisolone Alters Endometrial Decidual Cells and Affects Decidual-Trophoblast Interactions
Source: Front Cell Dev Biol. 2021 Apr 9;9:647496. doi: 10.3389/fcell.2021.647496 (PMC8063028; doi:10.3389/fcell.2021.647496)
Supplement: Supplementary file 3 [file Table_3.xls]

## Sheet: Protein enrichment
Supplemental Table 3. hESF protein enrichment following prednisolone treatment.
Category	Term	Count	%	PValue	Genes	List Total	Pop Hits	Pop Total	Fold Enrichment	Bonferroni	Benjamini	FDR
UP_KEYWORDS	Acetylation	73	56.1538	3.3272e-24	RTN4, UQCRC2, HRAS, ATP5B, SYNCRIP, NIPSNAP3A, LSS, RAB1A, PDHB, LNPEP, COPB2, CTTN, SLC25A3, RPN1, NDUFS2, NDUFS1, RAB21, OPA1, SLC25A5, AIFM1, SLC25A6, SLC3A2, MCU, CTNNA1, NCL, ALDH3B1, PURA, EPB41L2, GNB2, RAB14, ATP5C1, ARL8B, SRP72, MATR3, CAV1, NACA, GLUD1, CTNND1, ESYT1, RPS25, ANXA6, ALDH1A1, TUBB, MTCH2, PLIN3, APMAP, ARL6IP5, MYOF, ACTC1, ATP5J2, AIMP1, NDUFA9, PHB, SCRN1, ATP5F1, ATP1…	130	3424	20581	3.3753	7.4862e-22	7.4862e-22	4.25064e-21
UP_KEYWORDS	Mitochondrion inner membrane	25	19.2308	4.98444e-21	UQCRC2, APOOL, ATP5J2, OPA1, NDUFB10, SLC25A5, AIFM1, SLC25A6, PHB, ATP5B, ATP5F1, MCU, SLC25A12, SDHA, SLC25A11, SLC25A13, MTCH2, PHB2, NDUFV1, ATP5C1, SLC25A3, SLC25A1, ATP5A1, NDUFS2, NDUFS1	130	270	20581	14.6588	1.1215e-18	5.6075e-19	6.36784e-18
UP_KEYWORDS	Mitochondrion	40	30.7692	3.18731e-19	UQCRC2, APOOL, SAMM50, ATP5B, GLUD1, SFXN3, PDHB, NDUFS7, MTCH2, SLC25A3, MRPL37, SLC25A1, ACSL4, NDUFS2, ACSL3, NDUFS1, ATP5J2, NDUFB10, OPA1, SLC25A5, AIFM1, NDUFA9, SLC25A6, PHB, ATP5F1, MCU, TOMM40, VDAC2, VDAC1, MFN2, SDHA, SLC25A12, SLC25A11, SLC25A13, NDUFV1, BAX, PHB2, RHOT1, ATP5C1, ATP5A1	130	1119	20581	5.65917	7.17146e-17	2.39049e-17	4.07193e-16
UP_KEYWORDS	Membrane	89	68.4615	1.93417e-13	RTN4, UQCRC2, HRAS, GNA11, ATP5B, UCHL1, DNAJC10, LSS, RAB1A, LNPEP, COPB2, CTTN, PGRMC2, SLC25A3, RPN1, RRAS, SLC25A1, RPN2, NDUFS2, ANO6, NT5E, NDUFS1, RAB21, TM9SF2, NDUFB10, OPA1, AIFM1, SLC25A5, SLC25A6, FLOT1, SLC3A2, MCU, PIGS, CTNNA1, PNPLA6, ALDH3B1, ERGIC2, MFN2, EPB41L2, TMEM65, GNAQ, RAB14, ATP5C1, EMC1, ARL8B, APOOL, CAV1, GNAI2, SAMM50, GNAI1, SFXN3, CTNND1, ESYT1, ALDH3A2, TMED7, M…	130	7494	20581	1.88018	4.35152e-11	1.08789e-11	2.4708e-10
UP_KEYWORDS	Transport	41	31.5385	9.85011e-12	UQCRC2, NACA, ATP5B, SFXN3, ESYT1, RAB1A, NDUFS7, COPB2, TMED7, MTCH2, PLIN3, SLC25A3, SLC25A1, NDUFS2, ANO6, NDUFS1, RAB21, ATP5J2, RAB8A, NDUFB10, SLC25A5, NDUFA9, SLC25A6, SLC12A4, ATP5F1, SLC3A2, MCU, TOMM40, ATP1A1, VDAC2, ERGIC2, VDAC1, SDHA, SLC25A12, SLC25A11, SLC25A13, NDUFV1, RAB14, ATP5C1, SEC13, ATP5A1	130	1978	20581	3.28156	2.21628e-09	4.43255e-10	1.25839e-08
UP_KEYWORDS	GTP-binding	18	13.8462	5.1943e-11	RAB8A, HRAS, OPA1, GNAI2, GNAI1, GNA11, GLUD1, RAB1A, MFN2, TUBB, GNAQ, EEF1A1P5, RHOT1, RAB14, TUBB6, RRAS, ARL8B, RAB21	130	343	20581	8.3081	1.16872e-08	1.94786e-09	6.63594e-08
UP_KEYWORDS	Endoplasmic reticulum	28	21.5385	4.21014e-10	RTN4, UCHL1, DNAJC10, SYNCRIP, LSS, ESYT1, RAB1A, ALDH3A2, TMED7, DNAJB11, RPN1, RPN2, ACSL4, ARL6IP5, ACSL3, RAB21, AIMP1, PIGS, ERGIC2, PNPLA6, HYOU1, TMEM43, SPCS3, DPM1, SUMF1, SEC13, SRP72, SSR3	130	1067	20581	4.15448	9.47281e-08	1.35326e-08	5.37863e-07
UP_KEYWORDS	Transit peptide	20	15.3846	1.04424e-09	UQCRC2, APOOL, OPA1, AIFM1, NDUFA9, GLUD1, ATP5B, ATP5F1, MCU, PDHB, NDUFS7, SDHA, NDUFV1, ATP5C1, SLC25A3, MRPL37, SLC25A1, ATP5A1, NDUFS2, NDUFS1	130	536	20581	5.90729	2.34953e-07	2.93691e-08	1.33405e-06
UP_KEYWORDS	Disease mutation	41	31.5385	1.89942e-08	UQCRC2, CAV1, PXDN, HRAS, GNA11, GLUD1, UCHL1, LSS, ALDH3A2, PDHB, NDUFS7, RPS26, TUBB, COL6A3, SLC25A3, COL6A1, SLC25A1, ACSL4, NT5E, NDUFS2, NDUFS1, GBA, ACTC1, COL4A1, OPA1, PSAP, AIFM1, PNPLA6, PURA, MFN2, SDHA, SLC25A12, SLC25A13, GNAQ, TMEM43, NDUFV1, SUMF1, DPM1, ATP5A1, SRP72, MATR3	130	2550	20581	2.54546	4.27368e-06	4.74855e-07	2.42659e-05
UP_KEYWORDS	NAD	10	7.69231	1.61651e-06	ALDH1A1, NDUFS7, AIFM1, NDUFV1, VDAC2, NDUFS2, ALDH3A2, NDUFS1, ALDH3B1, DHRS7	130	175	20581	9.04659	0.000363649	3.63708e-05	0.00206514
UP_KEYWORDS	Respiratory chain	7	5.38462	2.73559e-06	UQCRC2, NDUFS7, NDUFB10, NDUFA9, NDUFV1, NDUFS2, NDUFS1	130	63	20581	17.5906	0.00061532	5.59538e-05	0.00349478
UP_KEYWORDS	Oxidoreductase	16	12.3077	3.7902e-06	HSD17B11, PXDN, AIFM1, GLUD1, DNAJC10, PDHB, ALDH3A2, ALDH3B1, DHRS7, ALDH1A1, NDUFS7, SDHA, NDUFV1, SUMF1, NDUFS2, NDUFS1	130	582	20581	4.35231	0.000852433	7.10639e-05	0.00484203
UP_KEYWORDS	Electron transport	8	6.15385	5.32152e-06	UQCRC2, SDHA, NDUFS7, NDUFB10, NDUFA9, NDUFV1, NDUFS2, NDUFS1	130	108	20581	11.7271	0.00119663	9.20993e-05	0.00679826
UP_KEYWORDS	Mitochondrion outer membrane	8	6.15385	6.77237e-06	MFN2, SAMM50, RHOT1, TOMM40, ACSL4, VDAC2, ACSL3, VDAC1	130	112	20581	11.3082	0.00152263	0.000108836	0.00865164
UP_KEYWORDS	Methylation	20	15.3846	1.53338e-05	RAB8A, HRAS, ACTC1, SAMM50, SLC25A5, SLC25A6, SYNCRIP, NCL, ALDH3B1, TUBB, CTTN, SLC25A13, EEF1A1P5, NDUFV1, SLC25A3, RAB14, RRAS, ATP5A1, NDUFS2, RAB21	130	1001	20581	3.16314	0.00344418	0.000229982	0.0195878
UP_KEYWORDS	Transmembrane beta strand	4	3.07692	1.9659e-05	SAMM50, TOMM40, VDAC2, VDAC1	130	9	20581	70.3624	0.00441354	0.000276419	0.0251123
UP_KEYWORDS	Nucleotide-binding	27	20.7692	4.00817e-05	HRAS, GNAI2, GNAI1, GNA11, GLUD1, ATP5B, RAB1A, TUBB, TUBB6, RRAS, ACSL4, NT5E, ACSL3, RAB21, RAB8A, ACTC1, OPA1, ATP1A1, VDAC2, MFN2, HYOU1, GNAQ, EEF1A1P5, RHOT1, RAB14, ARL8B, ATP5A1	130	1788	20581	2.39067	0.00897802	0.000530363	0.051194
UP_KEYWORDS	Ubiquinone	5	3.84615	6.63453e-05	NDUFS7, NDUFB10, NDUFV1, NDUFS2, NDUFS1	130	35	20581	22.6165	0.0148173	0.000829	0.0847258
UP_KEYWORDS	Prenylation	8	6.15385	9.24028e-05	RAB8A, HRAS, UCHL1, RAB14, RRAS, RAB21, RAB1A, ALDH3B1	130	168	20581	7.53883	0.0205769	0.0010937	0.117984
UP_KEYWORDS	ATP synthesis	4	3.07692	0.000126914	ATP5J2, ATP5B, ATP5C1, ATP5A1	130	16	20581	39.5788	0.0281536	0.00142686	0.162017
UP_KEYWORDS	Isopeptide bond	19	14.6154	0.000248385	ACTC1, AIMP1, AIFM1, SLC3A2, SYNCRIP, VDAC2, ANXA4, NCL, ANXA2, VDAC1, EPB41L2, TUBB, CTTN, PLIN3, RPN1, TUBB6, RPN2, SRP72, MATR3	130	1132	20581	2.65724	0.0543602	0.00265806	0.316859
UP_KEYWORDS	Hydrogen ion transport	5	3.84615	0.000250876	ATP5J2, ATP5B, ATP5F1, ATP5C1, ATP5A1	130	49	20581	16.1546	0.0548902	0.00256281	0.320031
UP_KEYWORDS	Porin	3	2.30769	0.000385052	TOMM40, VDAC2, VDAC1	130	5	20581	94.9892	0.083005	0.00376045	0.490806
UP_KEYWORDS	Transmembrane	54	41.5385	0.000553745	RTN4, DNAJC10, LNPEP, PGRMC2, RPN1, SLC25A3, SLC25A1, RPN2, ANO6, NT5E, TM9SF2, OPA1, SLC25A5, AIFM1, SLC25A6, SLC3A2, MCU, PIGS, ERGIC2, PNPLA6, MFN2, TMEM65, EMC1, APOOL, CAV1, SAMM50, SFXN3, ESYT1, ALDH3A2, TMED7, MTCH2, APMAP, ACSL4, ARL6IP5, ACSL3, MYOF, NAT14, PLP2, ATP5J2, SLC12A4, ATP5F1, TOMM40, ATP1A1, VDAC2, VDAC1, SLC25A12, SLC25A11, SLC25A13, TMEM43, BAX, RHOT1, SPCS3, PON2, SSR3	130	5651	20581	1.51284	0.117174	0.00517934	0.705131
UP_KEYWORDS	CF(1)	3	2.30769	0.000575205	ATP5B, ATP5C1, ATP5A1	130	6	20581	79.1577	0.121429	0.00516495	0.732365
UP_KEYWORDS	Alternative splicing	86	66.1538	0.000611071	RTN4, ENAH, HRAS, PXDN, DNAJC10, SYNCRIP, LSS, RAB1A, PDHB, NDUFS7, LNPEP, COPB2, CTTN, PGRMC2, SLC25A3, RPN2, LMOD1, NDUFS2, ANO6, NT5E, NDUFS1, NDUFB10, OPA1, AIFM1, FLOT1, SLC3A2, MCU, PIGS, CTNNA1, PALLD, PNPLA6, ALDH3B1, DHRS7, MFN2, EPB41L2, GNB2, ATP5C1, EMC1, ARL8B, SRP72, MATR3, NACA, GNAI2, GNAI1, GLUD1, CTNND1, ESYT1, ALDH3A2, ANXA6, TMED7, FAM213A, COL6A3, PLIN3, APMAP, ACSL4, MYOF, G…	130	10587	20581	1.28602	0.128494	0.00527576	0.777866
UP_KEYWORDS	ADP-ribosylation	5	3.84615	0.000659201	GNAI2, GNAQ, GNAI1, GNA11, GLUD1	130	63	20581	12.5647	0.137887	0.00548008	0.838896
UP_KEYWORDS	Ion transport	13	10	0.000722912	ATP5J2, ATP5B, SLC12A4, ATP5F1, SFXN3, MCU, TOMM40, ATP1A1, VDAC2, VDAC1, ATP5C1, ATP5A1, ANO6	130	642	20581	3.20576	0.150166	0.00579436	0.91963
UP_KEYWORDS	4Fe-4S	4	3.07692	0.00159966	NDUFS7, NDUFV1, NDUFS2, NDUFS1	130	37	20581	17.1152	0.302472	0.0123443	2.0245
UP_KEYWORDS	Lipoprotein	14	10.7692	0.00270244	RAB8A, HRAS, CAV1, GNAI2, GNAI1, GNA11, UCHL1, ALDH3B1, RAB1A, GNAQ, RAB14, RRAS, NT5E, RAB21	130	852	20581	2.60143	0.456035	0.0200911	3.39807
UP_KEYWORDS	Annexin	3	2.30769	0.00337676	ANXA6, ANXA4, ANXA2	130	14	20581	33.9247	0.532828	0.0242513	4.22922
UP_KEYWORDS	Calcium/phospholipid-binding	3	2.30769	0.00388033	ANXA6, ANXA4, ANXA2	130	15	20581	31.6631	0.583043	0.0269664	4.84559
UP_KEYWORDS	Phosphoprotein	68	52.3077	0.00408264	RTN4, ENAH, PXDN, ATP5B, UCHL1, SYNCRIP, RAB1A, PDHB, LNPEP, COPB2, CTTN, DNAJB11, PGRMC2, SLC25A3, TUBB6, SLC25A1, LMOD1, NDUFB10, AIFM1, FLOT1, SLC3A2, MCU, CTNNA1, PALLD, NCL, PNPLA6, PURA, MFN2, EPB41L2, GNB2, ATP5C1, SRP72, MATR3, APOOL, CAV1, NACA, GLUD1, CTNND1, ESYT1, ALDH3A2, ANXA6, ALDH1A1, RPS26, TUBB, PLIN3, COL6A3, APMAP, ACSL4, ACSL3, MYOF, RAB8A, ATP5J2, AIMP1, SLC12A4, PHB, ATP1A1…	130	8246	20581	1.30554	0.60167	0.0275078	5.0922
UP_KEYWORDS	Transmembrane helix	50	38.4615	0.00550941	RTN4, DNAJC10, LNPEP, PGRMC2, RPN1, SLC25A3, SLC25A1, RPN2, ANO6, NT5E, TM9SF2, OPA1, SLC25A5, AIFM1, SLC25A6, SLC3A2, MCU, PIGS, ERGIC2, PNPLA6, MFN2, TMEM65, EMC1, APOOL, CAV1, SFXN3, ESYT1, ALDH3A2, TMED7, MTCH2, APMAP, ACSL4, MYOF, ACSL3, ARL6IP5, NAT14, PLP2, ATP5J2, SLC12A4, ATP5F1, ATP1A1, SLC25A12, SLC25A11, SLC25A13, TMEM43, BAX, RHOT1, SPCS3, PON2, SSR3	130	5634	20581	1.405	0.711496	0.0358999	6.81465
UP_KEYWORDS	Iron-sulfur	4	3.07692	0.00634579	NDUFS7, NDUFV1, NDUFS2, NDUFS1	130	60	20581	10.5544	0.761253	0.0400983	7.81092
UP_KEYWORDS	Leigh syndrome	3	2.30769	0.00687932	SDHA, NDUFS7, NDUFV1	130	20	20581	23.7473	0.788429	0.0422268	8.4413
UP_KEYWORDS	Neurodegeneration	7	5.38462	0.010474	MFN2, OPA1, AIFM1, UCHL1, MATR3, PNPLA6, GBA	130	293	20581	3.78228	0.906432	0.0620221	12.586
UP_KEYWORDS	Cytoskeleton	15	11.5385	0.0120314	RAB8A, ENAH, ACTC1, GNAI2, GNAI1, CTNNA1, PALLD, COTL1, EPB41L2, TUBB, CTTN, TUBB6, ARL8B, LMOD1, ARL6IP5	130	1138	20581	2.08676	0.934355	0.0691627	14.3275
UP_KEYWORDS	Leukodystrophy	3	2.30769	0.0123508	AIMP1, PSAP, SUMF1	130	27	20581	17.5906	0.93896	0.0691881	14.6806
UP_KEYWORDS	Gaucher disease	2	1.53846	0.0124968	PSAP, GBA	130	2	20581	158.315	0.940958	0.0682938	14.8417
UP_KEYWORDS	Cardiomyopathy	4	3.07692	0.0143903	SDHA, ACTC1, OPA1, TMEM43	130	81	20581	7.81804	0.961663	0.0764635	16.9044
UP_KEYWORDS	Palmitate	7	5.38462	0.0164799	CAV1, HRAS, GNAI2, GNAQ, GNAI1, GNA11, ALDH3B1	130	324	20581	3.42039	0.976219	0.0851736	19.1272
UP_KEYWORDS	Ubl conjugation	19	14.6154	0.0198935	AIMP1, AIFM1, SLC3A2, CTNNA1, VDAC2, ANXA4, NCL, ANXA2, VDAC1, MFN2, EPB41L2, TUBB, CTTN, PLIN3, RPN1, RHOT1, RPN2, SRP72, MATR3	130	1705	20581	1.76422	0.989124	0.0998046	22.6408
UP_KEYWORDS	ER-Golgi transport	4	3.07692	0.0213256	COPB2, SEC13, RAB1A, ERGIC2	130	94	20581	6.73682	0.992173	0.104373	24.0725
UP_KEYWORDS	Hydroxylation	4	3.07692	0.0219225	NDUFS7, COL4A1, COL6A3, COL6A1	130	95	20581	6.66591	0.993177	0.104911	24.662
UP_KEYWORDS	Metachromatic leukodystrophy	2	1.53846	0.0248387	PSAP, SUMF1	130	4	20581	79.1577	0.996515	0.115761	27.4818
UP_KEYWORDS	Ichthyosis	3	2.30769	0.026035	SUMF1, ALDH3A2, GBA	130	40	20581	11.8737	0.997356	0.118638	28.6102
UP_KEYWORDS	Endosome	8	6.15385	0.0320049	TM9SF2, RAB8A, PLIN3, FLOT1, RAB14, ARL8B, RAB21, RAB1A	130	481	20581	2.6331	0.999337	0.14142	34.003
UP_KEYWORDS	Host-virus interaction	7	5.38462	0.034499	CAV1, NACA, SLC25A5, SLC25A6, BAX, SYNCRIP, VDAC1	130	385	20581	2.87846	0.999629	0.148887	36.1428
UP_KEYWORDS	Cytoplasmic vesicle	8	6.15385	0.034852	COPB2, TMED7, RAB8A, AIMP1, RAB14, SEC13, MYOF, RAB21	130	490	20581	2.58474	0.999658	0.147543	36.4405
UP_KEYWORDS	Redox-active center	3	2.30769	0.037852	FAM213A, SUMF1, DNAJC10	130	49	20581	9.69278	0.99983	0.156535	38.9187
UP_KEYWORDS	Protein transport	9	6.92308	0.0383515	COPB2, TMED7, RAB8A, NACA, RAB14, TOMM40, SEC13, RAB21, RAB1A	130	610	20581	2.3358	0.999849	0.155668	39.3227
UP_KEYWORDS	Flavoprotein	4	3.07692	0.0414522	SDHA, AIFM1, NDUFA9, NDUFV1	130	122	20581	5.19067	0.999927	0.164502	41.7752
UP_KEYWORDS	Cytoplasm	40	30.7692	0.0442883	HRAS, ENAH, NACA, GNAI2, SAMM50, GNAI1, GNA11, UCHL1, CTNND1, NIPSNAP3A, SYNCRIP, RAB1A, ANXA6, ALDH1A1, COPB2, TUBB, CTTN, FAM213A, PLIN3, TUBB6, LMOD1, ARL6IP5, DFNA5, ACTC1, RAB8A, AIMP1, AIFM1, SCRN1, COTL1, PALLD, CTNNA1, NCL, ERGIC2, EPB41L2, GNB2, BAX, PHB2, EEF1A1P5, ARL8B, SRP72	130	4816	20581	1.31491	0.999963	0.172003	43.9381
UP_KEYWORDS	Microsome	4	3.07692	0.0475684	SPCS3, SYNCRIP, ACSL4, ACSL3	130	129	20581	4.909	0.999983	0.18076	46.3471
UP_KEYWORDS	Calcium	11	8.46154	0.049152	ANXA6, SLC25A12, PXDN, SLC25A13, SUMF1, RHOT1, PON2, MCU, ANXA4, ESYT1, ANXA2	130	877	20581	1.98571	0.999988	0.183317	47.4757
UP_KEYWORDS	Iron	6	4.61538	0.0534502	NDUFS7, PXDN, NDUFV1, SFXN3, NDUFS2, NDUFS1	130	324	20581	2.93177	0.999996	0.194938	50.4296
UP_KEYWORDS	Lipid metabolism	7	5.38462	0.0553107	HSD17B11, PSAP, LSS, ACSL4, ACSL3, PNPLA6, GBA	130	433	20581	2.55937	0.999997	0.198067	51.66
UP_KEYWORDS	Signal-anchor	7	5.38462	0.0669382	LNPEP, SLC3A2, SPCS3, APMAP, ACSL4, ACSL3, MYOF	130	455	20581	2.43562	1	0.232194	58.7339
UP_KEYWORDS	Golgi apparatus	10	7.69231	0.0694514	COPB2, TMED7, RAB8A, CAV1, HRAS, AIMP1, RAB14, RAB21, RAB1A, ERGIC2	130	812	20581	1.9497	1	0.236566	60.1316
UP_KEYWORDS	Extracellular matrix	5	3.84615	0.0793567	PXDN, COL4A1, COL6A3, COL6A1, ANXA2	130	258	20581	3.06813	1	0.26286	65.2262
UP_KEYWORDS	CF(0)	2	1.53846	0.0842894	ATP5J2, ATP5F1	130	14	20581	22.6165	1	0.273527	67.5328
UP_KEYWORDS	Actin-binding	5	3.84615	0.0938874	EPB41L2, ENAH, LMOD1, COTL1, PALLD	130	274	20581	2.88897	1	0.296799	71.6218
