# Supplementary material for: Prednisolone Alters Endometrial Decidual Cells and Affects Decidual-Trophoblast Interactions
Source: Front Cell Dev Biol. 2021 Apr 9;9:647496. doi: 10.3389/fcell.2021.647496 (PMC8063028; doi:10.3389/fcell.2021.647496)
Supplement: Supplementary file 5 [file Data_Sheet_2.xlsx]

## Sheet: Definitions
Comments:
A: This gene's average threshold cycle is relatively high (> 30) in either the control or the test sample, and is reasonably low in the other sample (< 30).
These data mean that the gene's expression is relatively low in one sample and reasonably detected in the other sample suggesting that the actual fold-change value is at least as large as the calculated and reported fold-change result.
This fold-change result may also have greater variations if p value > 0.05; therefore, it is important to have a sufficient number of biological replicates to validate the result for this gene.
B: This gene's average threshold cycle is relatively high (> 30), meaning that its relative expression level is low, in both control and test samples, and the p-value for the fold-change is either unavailable or relatively high (p > 0.05).
This fold-change result may also have greater variations; therefore, it is important to have a sufficient number of biological replicates to validate the result for this gene.
C: This gene's average threshold cycle is either not determined or greater than the defined cut-off (deault 35), in both samples meaning that its expression was undetected, making this fold-change result erroneous and un-interpretable.
Fold Change & Fold Regulation:
Fold-Change (2^(- Delta Delta CT)) is the normalized gene expression (2^(- Delta CT)) in the Test Sample divided the normalized gene expression (2^(- Delta CT)) in the Control Sample.
Fold-Regulation represents fold-change results in a biologically meaningful way. Fold-change values greater than one indicate a positive- or an up-regulation, and the fold-regulation is equal to the fold-change.
Fold-change values less than one indicate a negative or down-regulation, and the fold-regulation is the negative inverse of the fold-change.
Fold-change and fold-regulation values greater than 2 are indicated in red; fold-change values less than 0.5 and fold-regulation values less than -2 are indicated in blue.
p-value:
The p values are calculated based on a Student's t-test of the replicate 2^(- Delta CT) values for each gene in the control group and treatment groups, and p values less than 0.05 are indicated in red.

## Sheet: Gene Table
PCR Array Catalog #:	PAHS-128Z
Position	Unigene	Refseq	Symbol	Description	Gname	RT2 Catalog
A01	Hs.235750	NM_001102	ACTN1	Actinin, alpha 1	BDPLT15	PPH02145A
A02	Hs.737862	NM_001104	ACTN3	Actinin, alpha 3	-	PPH21253B
A03	Hs.270291	NM_004924	ACTN4	Actinin, alpha 4	ACTININ-4/FSGS/FSGS1	PPH18238A
A04	Hs.643727	NM_005722	ACTR2	ARP2 actin-related protein 2 homolog (yeast)	ARP2	PPH02650A
A05	Hs.433512	NM_005721	ACTR3	ARP3 actin-related protein 3 homolog (yeast)	ARP3	PPH02648A
A06	Hs.525622	NM_005163	AKT1	V-akt murine thymoma viral oncogene homolog 1	AKT/CWS6/PKB/PKB-ALPHA/PRKBA/RAC/RAC-ALPHA	PPH00088B
A07	Hs.525330	NM_001663	ARF6	ADP-ribosylation factor 6	-	PPH10416A
A08	Hs.599508	NM_004309	ARHGDIA	Rho GDP dissociation inhibitor (GDI) alpha	GDIA1/HEL-S-47e/NPHS8/RHOGDI/RHOGDI-1	PPH00053B
A09	Hs.508738	NM_003899	ARHGEF7	Rho guanine nucleotide exchange factor (GEF) 7	BETA-PIX/COOL-1/COOL1/Nbla10314/P50/P50BP/P85/P85COOL1/P85SPR/PAK3/PIXB	PPH13548A
A10	Hs.128316	NM_006340	BAIAP2	BAI1-associated protein 2	BAP2/FLAF3/IRSP53	PPH11890A
A11	Hs.479747	NM_014567	BCAR1	Breast cancer anti-estrogen resistance 1	CAS/CAS1/CASS1/CRKAS/P130Cas	PPH01530A
A12	Hs.502842	NM_005186	CAPN1	Calpain 1, (mu/I) large subunit	CANP/CANP1/CANPL1/muCANP/muCL	PPH17776E
B01	Hs.350899	NM_001748	CAPN2	Calpain 2, (m/II) large subunit	CANP2/CANPL2/CANPml/mCANP	PPH00041A
B02	Hs.74034	NM_001753	CAV1	Caveolin 1, caveolae protein, 22kDa	BSCL3/CGL3/LCCNS/MSTP085/PPH3/VIP21	PPH00739A
B03	Hs.467637	NM_001791	CDC42	Cell division cycle 42 (GTP binding protein, 25kDa)	CDC42Hs/G25K	PPH00729E
B04	Hs.170622	NM_005507	CFL1	Cofilin 1 (non-muscle)	CFL/HEL-S-15/cofilin	PPH13461F
B05	Hs.461896	NM_016823	CRK	V-crk sarcoma virus CT10 oncogene homolog (avian)	CRKII/p38	PPH00731A
B06	Hs.173894	NM_000757	CSF1	Colony stimulating factor 1 (macrophage)	CSF-1/MCSF	PPH00124B
B07	Hs.596164	NM_005231	CTTN	Cortactin	EMS1	PPH05698B
B08	Hs.529451	NM_005219	DIAPH1	Diaphanous homolog 1 (Drosophila)	DFNA1/DIA1/DRF1/LFHL1/hDIA1	PPH20113B
B09	Hs.368912	NM_001935	DPP4	Dipeptidyl-peptidase 4	ADABP/ADCP2/CD26/DPPIV/TP103	PPH00035B
B10	Hs.419815	NM_001963	EGF	Epidermal growth factor	HOMG4/URG	PPH00137B
B11	Hs.488293	NM_005228	EGFR	Epidermal growth factor receptor	ERBB/ERBB1/HER1/NISBD2/PIG61/mENA	PPH00138B
B12	Hs.497893	NM_001008493	ENAH	Enabled homolog (Drosophila)	ENA/MENA/NDPP1	PPH21428B
C01	Hs.487027	NM_003379	EZR	Ezrin	CVIL/CVL/HEL-S-105/VIL2	PPH00792B
C02	Hs.654370	NM_004460	FAP	Fibroblast activation protein, alpha	DPPIV/FAPA/SIMP	PPH20636A
C03	Hs.284244	NM_002006	FGF2	Fibroblast growth factor 2 (basic)	BFGF/FGF-2/FGFB/HBGF-2	PPH00257C
C04	Hs.396530	NM_000601	HGF	Hepatocyte growth factor (hepapoietin A; scatter factor)	DFNB39/F-TCF/HGFB/HPTA/SF	PPH00163C
C05	Hs.160562	NM_000618	IGF1	Insulin-like growth factor 1 (somatomedin C)	IGF-I/IGFI/MGF	PPH00167C
C06	Hs.643120	NM_000875	IGF1R	Insulin-like growth factor 1 receptor	CD221/IGFIR/IGFR/JTK13	PPH00350F
C07	Hs.706355	NM_004517	ILK	Integrin-linked kinase	HEL-S-28/ILK-1/ILK-2/P59/p59ILK	PPH00737F
C08	Hs.440955	NM_000885	ITGA4	Integrin, alpha 4 (antigen CD49D, alpha 4 subunit of VLA-4 receptor)	CD49D/IA4	PPH00659F
C09	Hs.643813	NM_002211	ITGB1	Integrin, beta 1 (fibronectin receptor, beta polypeptide, antigen CD29 includes MDF2, MSK12)	CD29/FNRB/GPIIA/MDF2/MSK12/VLA-BETA/VLAB	PPH00650B
C10	Hs.375957	NM_000211	ITGB2	Integrin, beta 2 (complement component 3 receptor 3 and 4 subunit)	CD18/LAD/LCAMB/LFA-1/MAC-1/MF17/MFI7	PPH00679F
C11	Hs.218040	NM_000212	ITGB3	Integrin, beta 3 (platelet glycoprotein IIIa, antigen CD61)	BDPLT16/BDPLT2/CD61/GP3A/GPIIIa/GT	PPH00178D
C12	Hs.647035	NM_002314	LIMK1	LIM domain kinase 1	LIMK/LIMK-1	PPH01081A
D01	Hs.431850	NM_002745	MAPK1	Mitogen-activated protein kinase 1	ERK/ERK-2/ERK2/ERT1/MAPK2/P42MAPK/PRKM1/PRKM2/p38/p40/p41/p41mapk/p42-MAPK	PPH00715B
D02	Hs.132966	NM_000245	MET	Met proto-oncogene (hepatocyte growth factor receptor)	AUTS9/DFNB97/HGFR/RCCP2/c-Met	PPH00194A
D03	Hs.2399	NM_004995	MMP14	Matrix metallopeptidase 14 (membrane-inserted)	MMP-14/MMP-X1/MT-MMP/MT-MMP 1/MT1-MMP/MT1MMP/MTMMP1/WNCHRS	PPH00198C
D04	Hs.513617	NM_004530	MMP2	Matrix metallopeptidase 2 (gelatinase A, 72kDa gelatinase, 72kDa type IV collagenase)	CLG4/CLG4A/MMP-2/MMP-II/MONA/TBE-1	PPH00151B
D05	Hs.297413	NM_004994	MMP9	Matrix metallopeptidase 9 (gelatinase B, 92kDa gelatinase, 92kDa type IV collagenase)	CLG4B/GELB/MANDP2/MMP-9	PPH00152E
D06	Hs.713679	NM_002444	MSN	Moesin	HEL70	PPH13452B
D07	Hs.16355	NM_005964	MYH10	Myosin, heavy chain 10, non-muscle	NMMHC-IIB/NMMHCB	PPH05694A
D08	Hs.474751	NM_002473	MYH9	Myosin, heavy chain 9, non-muscle	BDPLT6/DFNA17/EPSTS/FTNS/MHA/NMHC-II-A/NMMHC-IIA/NMMHCA	PPH05678A
D09	Hs.504687	NM_006097	MYL9	Myosin, light chain 9, regulatory	LC20/MLC-2C/MLC2/MRLC1/MYRL2	PPH01746B
D10	Hs.477375	NM_053025	MYLK	Myosin light chain kinase	AAT7/KRP/MLCK/MLCK1/MLCK108/MLCK210/MSTP083/MYLK1/smMLCK	PPH18785B
D11	Hs.435714	NM_002576	PAK1	P21 protein (Cdc42/Rac)-activated kinase 1	PAKalpha	PPH01505F
D12	Hs.20447	NM_005884	PAK4	P21 protein (Cdc42/Rac)-activated kinase 4	-	PPH08265A
E01	Hs.494691	NM_005022	PFN1	Profilin 1	ALS18	PPH05585A
E02	Hs.553498	NM_006218	PIK3CA	Phosphoinositide-3-kinase, catalytic, alpha polypeptide	CLOVE/CWS5/MCAP/MCM/MCMTC/PI3K/p110-alpha	PPH01355A
E03	Hs.466871	NM_002659	PLAUR	Plasminogen activator, urokinase receptor	CD87/U-PAR/UPAR/URKR	PPH00797B
E04	Hs.268177	NM_002660	PLCG1	Phospholipase C, gamma 1	NCKAP3/PLC-II/PLC1/PLC148/PLCgamma1	PPH00710A
E05	Hs.732969	NM_002662	PLD1	Phospholipase D1, phosphatidylcholine-specific	-	PPH02835A
E06	Hs.531704	NM_002737	PRKCA	Protein kinase C, alpha	AAG6/PKC-alpha/PKCA/PRKACA	PPH00977C
E07	Hs.729457	NM_000314	PTEN	Phosphatase and tensin homolog	10q23del/BZS/CWS1/DEC/GLM2/MHAM/MMAC1/PTEN1/TEP1	PPH00327F
E08	Hs.395482	NM_005607	PTK2	PTK2 protein tyrosine kinase 2	FADK/FAK/FAK1/FRNK/PPP1R71/p125FAK/pp125FAK	PPH02827A
E09	Hs.491322	NM_004103	PTK2B	PTK2B protein tyrosine kinase 2 beta	CADTK/CAKB/FADK2/FAK2/PKB/PTK/PYK2/RAFTK	PPH02523A
E10	Hs.417549	NM_002827	PTPN1	Protein tyrosine phosphatase, non-receptor type 1	PTP1B	PPH00730C
E11	Hs.446336	NM_002859	PXN	Paxillin	-	PPH02786A
E12	Hs.413812	NM_006908	RAC1	Ras-related C3 botulinum toxin substrate 1 (rho family, small GTP binding protein Rac1)	MIG5/Rac-1/TC-25/p21-Rac1	PPH00733F
F01	Hs.517601	NM_002872	RAC2	Ras-related C3 botulinum toxin substrate 2 (rho family, small GTP binding protein Rac2)	EN-7/Gx/HSPC022/p21-Rac2	PPH00732A
F02	Hs.664080	NM_002890	RASA1	RAS p21 protein activator (GTPase activating protein) 1	CM-AVM/CMAVM/GAP/PKWS/RASA/RASGAP/p120GAP/p120RASGAP	PPH00718A
F03	Hs.263671	NM_002906	RDX	Radixin	DFNB24	PPH02808A
F04	Hs.247565	NM_000539	RHO	Rhodopsin	CSNBAD1/OPN2/RP4	PPH02351A
F05	Hs.247077	NM_001664	RHOA	Ras homolog gene family, member A	ARH12/ARHA/RHO12/RHOH12	PPH00305G
F06	Hs.502876	NM_004040	RHOB	Ras homolog gene family, member B	ARH6/ARHB/MST081/MSTP081/RHOH6	PPH19208F
F07	Hs.502659	NM_175744	RHOC	Ras homolog gene family, member C	ARH9/ARHC/H9/RHOH9	PPH01089E
F08	Hs.6838	NM_005168	RND3	Rho family GTPase 3	ARHE/Rho8/RhoE/memB	PPH05838F
F09	Hs.306307	NM_005406	ROCK1	Rho-associated, coiled-coil containing protein kinase 1	P160ROCK/ROCK-I	PPH01966C
F10	Hs.678727	NM_014631	SH3PXD2A	SH3 and PX domains 2A	FISH/SH3MD1/TKS5	PPH13587B
F11	Hs.195659	NM_005417	SRC	V-src sarcoma (Schmidt-Ruppin A-2) viral oncogene homolog (avian)	ASV/SRC1/c-SRC/p60-Src	PPH00103C
F12	Hs.463059	NM_003150	STAT3	Signal transducer and activator of transcription 3 (acute-phase response factor)	ADMIO/APRF/HIES	PPH00708F
G01	Hs.499209	NM_003174	SVIL	Supervillin	-	PPH13254A
G02	Hs.645227	NM_000660	TGFB1	Transforming growth factor, beta 1	CED/DPD1/LAP/TGFB/TGFbeta	PPH00508A
G03	Hs.633514	NM_003255	TIMP2	TIMP metallopeptidase inhibitor 2	CSC-21K/DDC8	PPH00904B
G04	Hs.471014	NM_006289	TLN1	Talin 1	ILWEQ/TLN	PPH18297A
G05	Hs.515469	NM_003370	VASP	Vasodilator-stimulated phosphoprotein	-	PPH19132B
G06	Hs.643896	NM_003373	VCL	Vinculin	CMD1W/CMH15/HEL114/MV/MVCL	PPH02077F
G07	Hs.73793	NM_003376	VEGFA	Vascular endothelial growth factor A	MVCD1/VEGF/VPF	PPH00251C
G08	Hs.455493	NM_003380	VIM	Vimentin	CTRCT30/HEL113	PPH00417F
G09	Hs.75850	NM_003931	WASF1	WAS protein family, member 1	SCAR1/WAVE/WAVE1	PPH09998A
G10	Hs.512079	NM_006990	WASF2	WAS protein family, member 2	IMD2/SCAR2/WASF4/WAVE2/dJ393P12.2	PPH01258A
G11	Hs.143728	NM_003941	WASL	Wiskott-Aldrich syndrome-like	N-WASP/NWASP/WASPB	PPH13819A
G12	Hs.128067	NM_003387	WIPF1	WAS/WASL interacting protein family, member 1	PRPL-2/WAS2/WASPIP/WIP	PPH19101B
H01	Hs.520640	NM_001101	ACTB	Actin, beta	BRWS1/PS1TP5BP1	PPH00073G
H02	Hs.534255	NM_004048	B2M	Beta-2-microglobulin	-	PPH01094E
H03	Hs.592355	NM_002046	GAPDH	Glyceraldehyde-3-phosphate dehydrogenase	G3PD/GAPD/HEL-S-162eP	PPH00150F
H04	Hs.412707	NM_000194	HPRT1	Hypoxanthine phosphoribosyltransferase 1	HGPRT/HPRT	PPH01018C
H05	Hs.546285	NM_001002	RPLP0	Ribosomal protein, large, P0	L10E/LP0/P0/PRLP0/RPP0	PPH21138F
H06	N/A	SA_00105	HGDC	Human Genomic DNA Contamination	HIGX1A
H07	N/A	SA_00104	RTC	Reverse Transcription Control	RTC	PPX63340A
H08	N/A	SA_00104	RTC	Reverse Transcription Control	RTC	PPX63340A
H09	N/A	SA_00104	RTC	Reverse Transcription Control	RTC	PPX63340A
H10	N/A	SA_00103	PPC	Positive PCR Control	PPC
H11	N/A	SA_00103	PPC	Positive PCR Control	PPC
H12	N/A	SA_00103	PPC	Positive PCR Control	PPC

## Sheet: Average Ct
Position	Symbol	AVG Ct
		Control Group	Group 1
A01	ACTN1	25.36	24.16
A02	ACTN3	35.00	35.00
A03	ACTN4	28.25	26.95
A04	ACTR2	24.71	24.56
A05	ACTR3	24.99	24.55
A06	AKT1	28.57	27.93
A07	ARF6	30.63	28.58
A08	ARHGDIA	30.35	27.72
A09	ARHGEF7	28.12	26.76
A10	BAIAP2	35.00	35.00
A11	BCAR1	35.00	30.99
A12	CAPN1	32.94	31.68
B01	CAPN2	23.88	23.23
B02	CAV1	25.85	24.18
B03	CDC42	25.82	23.92
B04	CFL1	22.66	21.64
B05	CRK	28.33	27.79
B06	CSF1	31.48	29.71
B07	CTTN	28.14	27.16
B08	DIAPH1	29.15	29.55
B09	DPP4	26.46	25.38
B10	EGF	31.72	30.49
B11	EGFR	28.88	26.46
B12	ENAH	28.27	26.86
C01	EZR	27.38	26.37
C02	FAP	29.10	27.51
C03	FGF2	28.47	27.32
C04	HGF	32.52	30.47
C05	IGF1	31.69	31.26
C06	IGF1R	29.47	27.48
C07	ILK	26.17	25.65
C08	ITGA4	27.66	26.69
C09	ITGB1	23.16	23.69
C10	ITGB2	32.86	31.65
C11	ITGB3	30.97	28.64
C12	LIMK1	28.55	28.09
D01	MAPK1	26.45	26.16
D02	MET	29.47	26.64
D03	MMP14	31.60	29.72
D04	MMP2	24.35	23.15
D05	MMP9	30.19	29.51
D06	MSN	28.33	26.38
D07	MYH10	28.45	26.93
D08	MYH9	28.25	29.20
D09	MYL9	24.99	23.74
D10	MYLK	27.71	27.60
D11	PAK1	28.23	28.69
D12	PAK4	31.28	30.95
E01	PFN1	23.08	21.64
E02	PIK3CA	27.74	27.32
E03	PLAUR	27.71	26.75
E04	PLCG1	33.35	29.99
E05	PLD1	29.30	27.50
E06	PRKCA	27.37	26.51
E07	PTEN	28.05	26.57
E08	PTK2	27.95	27.89
E09	PTK2B	30.59	29.38
E10	PTPN1	33.67	31.23
E11	PXN	30.15	29.47
E12	RAC1	25.64	24.83
F01	RAC2	29.47	28.94
F02	RASA1	25.75	24.84
F03	RDX	27.39	26.16
F04	RHO	35.00	35.00
F05	RHOA	24.21	22.98
F06	RHOB	28.26	28.43
F07	RHOC	26.54	24.26
F08	RND3	26.70	25.31
F09	ROCK1	27.84	26.31
F10	SH3PXD2A	32.49	29.82
F11	SRC	31.60	30.27
F12	STAT3	28.78	26.81
G01	SVIL	29.18	28.71
G02	TGFB1	27.15	26.14
G03	TIMP2	25.65	24.24
G04	TLN1	30.71	30.72
G05	VASP	30.78	30.26
G06	VCL	27.35	25.33
G07	VEGFA	26.97	35.00
G08	VIM	22.25	19.72
G09	WASF1	27.73	26.99
G10	WASF2	27.44	26.15
G11	WASL	30.99	30.24
G12	WIPF1	29.66	28.46
H01	ACTB	21.42	19.98
H02	B2M	21.73	21.21
H03	GAPDH	24.10	23.90
H04	HPRT1	28.44	28.12
H05	RPLP0	21.68	20.63

## Sheet: Average Delta(Ct)
Position	Symbol	AVG Delta(Ct) (Ct(GOI) - Ave Ct(HKG))
		Control Group	Group 1
A01	ACTN1	3.13	2.73
A02	ACTN3	12.77	13.57
A03	ACTN4	6.02	5.52
A04	ACTR2	2.48	3.14
A05	ACTR3	2.76	3.12
A06	AKT1	6.33	6.50
A07	ARF6	8.39	7.15
A08	ARHGDIA	8.11	6.29
A09	ARHGEF7	5.88	5.33
A10	BAIAP2	12.77	13.57
A11	BCAR1	12.77	9.57
A12	CAPN1	10.70	10.25
B01	CAPN2	1.65	1.80
B02	CAV1	3.62	2.75
B03	CDC42	3.58	2.49
B04	CFL1	0.42	0.21
B05	CRK	6.10	6.37
B06	CSF1	9.24	8.28
B07	CTTN	5.91	5.74
B08	DIAPH1	6.92	8.12
B09	DPP4	4.23	3.95
B10	EGF	9.49	9.06
B11	EGFR	6.65	5.03
B12	ENAH	6.04	5.43
C01	EZR	5.15	4.94
C02	FAP	6.86	6.08
C03	FGF2	6.24	5.89
C04	HGF	10.28	9.04
C05	IGF1	9.45	9.83
C06	IGF1R	7.24	6.05
C07	ILK	3.93	4.23
C08	ITGA4	5.43	5.26
C09	ITGB1	0.93	2.26
C10	ITGB2	10.62	10.23
C11	ITGB3	8.73	7.21
C12	LIMK1	6.31	6.66
D01	MAPK1	4.21	4.73
D02	MET	7.24	5.21
D03	MMP14	9.37	8.29
D04	MMP2	2.11	1.72
D05	MMP9	7.95	8.08
D06	MSN	6.09	4.95
D07	MYH10	6.22	5.50
D08	MYH9	6.01	7.77
D09	MYL9	2.76	2.32
D10	MYLK	5.48	6.18
D11	PAK1	6.00	7.26
D12	PAK4	9.05	9.52
E01	PFN1	0.84	0.21
E02	PIK3CA	5.50	5.90
E03	PLAUR	5.47	5.32
E04	PLCG1	11.12	8.57
E05	PLD1	7.06	6.07
E06	PRKCA	5.13	5.09
E07	PTEN	5.82	5.14
E08	PTK2	5.72	6.46
E09	PTK2B	8.35	7.96
E10	PTPN1	11.43	9.80
E11	PXN	7.92	8.04
E12	RAC1	3.40	3.41
F01	RAC2	7.23	7.51
F02	RASA1	3.52	3.41
F03	RDX	5.16	4.73
F04	RHO	12.77	13.57
F05	RHOA	1.98	1.55
F06	RHOB	6.02	7.00
F07	RHOC	4.31	2.83
F08	RND3	4.46	3.88
F09	ROCK1	5.61	4.88
F10	SH3PXD2A	10.25	8.39
F11	SRC	9.37	8.84
F12	STAT3	6.55	5.38
G01	SVIL	6.95	7.28
G02	TGFB1	4.91	4.71
G03	TIMP2	3.41	2.81
G04	TLN1	8.48	9.29
G05	VASP	8.55	8.83
G06	VCL	5.12	3.90
G07	VEGFA	4.73	13.57
G08	VIM	0.01	-1.71
G09	WASF1	5.49	5.56
G10	WASF2	5.21	4.72
G11	WASL	8.76	8.81
G12	WIPF1	7.42	7.03
H01	ACTB	-0.81	-1.45
H02	B2M	-0.51	-0.22
H03	GAPDH	1.87	2.47
H04	HPRT1	6.21	6.69
H05	RPLP0	-0.55	-0.80

## Sheet: 2^(-Avg.(Delta(Ct))
Position	Symbol	2^(-Avg.(Delta(Ct))
		Control Group	Group 1
A01	ACTN1	0.114413	0.150907
A02	ACTN3	0.000144	0.000082
A03	ACTN4	0.015428	0.021736
A04	ACTR2	0.179755	0.113720
A05	ACTR3	0.147741	0.115026
A06	AKT1	0.012405	0.011021
A07	ARF6	0.002979	0.007034
A08	ARHGDIA	0.003613	0.012754
A09	ARHGEF7	0.016960	0.024803
A10	BAIAP2	0.000144	0.000082
A11	BCAR1	0.000144	0.001320
A12	CAPN1	0.000599	0.000819
B01	CAPN2	0.319551	0.287094
B02	CAV1	0.081548	0.148719
B03	CDC42	0.083407	0.177413
B04	CFL1	0.745656	0.866278
B05	CRK	0.014597	0.012128
B06	CSF1	0.001650	0.003212
B07	CTTN	0.016661	0.018769
B08	DIAPH1	0.008261	0.003585
B09	DPP4	0.053391	0.064806
B10	EGF	0.001395	0.001873
B11	EGFR	0.009956	0.030670
B12	ENAH	0.015195	0.023135
C01	EZR	0.028185	0.032485
C02	FAP	0.008591	0.014744
C03	FGF2	0.013260	0.016863
C04	HGF	0.000803	0.001903
C05	IGF1	0.001429	0.001100
C06	IGF1R	0.006629	0.015075
C07	ILK	0.065517	0.053439
C08	ITGA4	0.023209	0.026085
C09	ITGB1	0.525210	0.208443
C10	ITGB2	0.000634	0.000835
C11	ITGB3	0.002349	0.006743
C12	LIMK1	0.012599	0.009884
D01	MAPK1	0.053935	0.037627
D02	MET	0.006635	0.027016
D03	MMP14	0.001512	0.003200
D04	MMP2	0.231284	0.303524
D05	MMP9	0.004038	0.003699
D06	MSN	0.014645	0.032401
D07	MYH10	0.013432	0.022147
D08	MYH9	0.015510	0.004574
D09	MYL9	0.147843	0.200846
D10	MYLK	0.022476	0.013834
D11	PAK1	0.015629	0.006509
D12	PAK4	0.001890	0.001358
E01	PFN1	0.557450	0.862159
E02	PIK3CA	0.022050	0.016793
E03	PLAUR	0.022506	0.025074
E04	PLCG1	0.000451	0.002638
E05	PLD1	0.007475	0.014894
E06	PRKCA	0.028529	0.029454
E07	PTEN	0.017706	0.028284
E08	PTK2	0.018989	0.011357
E09	PTK2B	0.003063	0.004029
E10	PTPN1	0.000361	0.001122
E11	PXN	0.004134	0.003792
E12	RAC1	0.094545	0.094368
F01	RAC2	0.006643	0.005471
F02	RASA1	0.087208	0.093777
F03	RDX	0.028027	0.037760
F04	RHO	0.000144	0.000082
F05	RHOA	0.254054	0.341554
F06	RHOB	0.015403	0.007804
F07	RHOC	0.050515	0.140394
F08	RND3	0.045316	0.067734
F09	ROCK1	0.020519	0.033898
F10	SH3PXD2A	0.000819	0.002975
F11	SRC	0.001515	0.002179
F12	STAT3	0.010674	0.024003
G01	SVIL	0.008111	0.006441
G02	TGFB1	0.033178	0.038191
G03	TIMP2	0.094003	0.142357
G04	TLN1	0.002802	0.001596
G05	VASP	0.002675	0.002200
G06	VCL	0.028761	0.067030
G07	VEGFA	0.037667	0.000082
G08	VIM	0.992605	3.274795
G09	WASF1	0.022228	0.021228
G10	WASF2	0.027044	0.037995
G11	WASL	0.002309	0.002222
G12	WIPF1	0.005821	0.007658
H01	ACTB	1.753103	2.726543
H02	B2M	1.419542	1.166308
H03	GAPDH	0.273705	0.180304
H04	HPRT1	0.013511	0.009676
H05	RPLP0	1.468121	1.744091

## Sheet: Fold Regulation
Position	Symbol	Up-Down fold-changes (comparing to control group)
		D14 CM prednisolone
		Fold-change	Comments
A01	ACTN1	1.32
A02	ACTN3	-1.75	C
A03	ACTN4	1.41
A04	ACTR2	-1.58
A05	ACTR3	-1.28
A06	AKT1	-1.13
A07	ARF6	2.36	A
A08	ARHGDIA	3.53	A
A09	ARHGEF7	1.46
A10	BAIAP2	-1.75	C
A11	BCAR1	9.19
A12	CAPN1	1.37
B01	CAPN2	-1.11
B02	CAV1	1.82
B03	CDC42	2.13
B04	CFL1	1.16
B05	CRK	-1.20
B06	CSF1	1.95	A
B07	CTTN	1.13
B08	DIAPH1	-2.30
B09	DPP4	1.21
B10	EGF	1.34
B11	EGFR	3.08
B12	ENAH	1.52
C01	EZR	1.15
C02	FAP	1.72
C03	FGF2	1.27
C04	HGF	2.37
C05	IGF1	-1.30
C06	IGF1R	2.27
C07	ILK	-1.23
C08	ITGA4	1.12
C09	ITGB1	-2.52
C10	ITGB2	1.32
C11	ITGB3	2.87	A
C12	LIMK1	-1.27
D01	MAPK1	-1.43
D02	MET	4.07
D03	MMP14	2.12	A
D04	MMP2	1.31
D05	MMP9	-1.09	A
D06	MSN	2.21
D07	MYH10	1.65
D08	MYH9	-3.39
D09	MYL9	1.36
D10	MYLK	-1.62
D11	PAK1	-2.40
D12	PAK4	-1.39
E01	PFN1	1.55
E02	PIK3CA	-1.31
E03	PLAUR	1.11
E04	PLCG1	5.86	A
E05	PLD1	1.99
E06	PRKCA	1.03
E07	PTEN	1.60
E08	PTK2	-1.67
E09	PTK2B	1.32	A
E10	PTPN1	3.10
E11	PXN	-1.09	A
E12	RAC1	-1.00
F01	RAC2	-1.21
F02	RASA1	1.08
F03	RDX	1.35
F04	RHO	-1.75	C
F05	RHOA	1.34
F06	RHOB	-1.97
F07	RHOC	2.78
F08	RND3	1.49
F09	ROCK1	1.65
F10	SH3PXD2A	3.63	A
F11	SRC	1.44
F12	STAT3	2.25
G01	SVIL	-1.26
G02	TGFB1	1.15
G03	TIMP2	1.51
G04	TLN1	-1.76
G05	VASP	-1.22
G06	VCL	2.33
G07	VEGFA	-458.62	A
G08	VIM	3.30
G09	WASF1	-1.05
G10	WASF2	1.40
G11	WASL	-1.04
G12	WIPF1	1.32
H01	ACTB	1.56
H02	B2M	-1.22
H03	GAPDH	-1.52
H04	HPRT1	-1.40
H05	RPLP0	1.19
Comments:
A: This gene's average threshold cycle is relatively high (> 30) in either the control or the test sample, and is reasonably low in the other sample (< 30).
These data mean that the gene's expression is relatively low in one sample and reasonably detected in the other sample suggesting that the actual fold-change value is at least as large as the calculated and reported fold-change result.
This fold-change result may also have greater variations if p value > 0.05; therefore, it is important to have a sufficient number of biological replicates to validate the result for this gene.
B: This gene's average threshold cycle is relatively high (> 30), meaning that its relative expression level is low, in both control and test samples, and the p-value for the fold-change is either unavailable or relatively high (p > 0.05).
This fold-change result may also have greater variations; therefore, it is important to have a sufficient number of biological replicates to validate the result for this gene.
C: This gene's average threshold cycle is either not determined or greater than the defined cut-off (deault 35), in both samples meaning that its expression was undetected, making this fold-change result erroneous and un-interpretable.
